# Supplementary material for: Cross-Section Observational Study to Assess Antimicrobial Resistance Prevalence among Bovine Respiratory Disease Bacterial Isolates from Commercial US Feedlots
Source: Antibiotics (Basel). 2023 Jan 19;12(2):215. doi: 10.3390/antibiotics12020215 (PMC9952279; doi:10.3390/antibiotics12020215)
Supplement: Supplementary file 1 [file antibiotics-12-00215-s001.zip]

Archive with 1 entries (1 files):
- antibiotics-2147696-supplementary.pdf
